# Supplementary material for: Hyperspectral and Fluorescence Imaging Approaches for Nondestructive Detection of Rice Chlorophyll
Source: Plants (Basel). 2024 May 3;13(9):1270. doi: 10.3390/plants13091270 (PMC11085301; doi:10.3390/plants13091270)
Supplement: Supplementary file 1 [file plants-13-01270-s001.zip]

Archive with 1 entries (1 files):
- plants-2830828-supplementary.pdf
